# Supplementary material for: Domain III β4–β5 Loop and β14–β15 Loop of Bacillus thuringiensis Vip3Aa Are Involved in Receptor Binding and Toxicity
Source: Toxins (Basel). 2024 Jan 1;16(1):23. doi: 10.3390/toxins16010023 (PMC10820090; doi:10.3390/toxins16010023)
Supplement: Supplementary file 1 [file toxins-16-00023-s001.zip]

Archive with 1 entries (1 files):
- toxins-2751484-supplementary.pdf
